# Supplementary material for: Renal Mitochondrial ATP Transporter Ablation Ameliorates Obesity-Induced CKD
Source: J Am Soc Nephrol. 2024 Jan 11;35(3):281–98. doi: 10.1681/ASN.0000000000000294 (PMC10914206; doi:10.1681/ASN.0000000000000294)
Supplement: Supplementary file 2 [file jasn-35-281-s002.xlsx]

## Sheet: mRNA_normalized_data
mRNA - normalized log2 count data
	H2-Q1-mRNA	Itgb2-mRNA	Epc1-mRNA	Ttpa-mRNA	Hjurp-mRNA	Uck1-mRNA	Il10-mRNA	Sod2-mRNA	Mapk8-mRNA	Ngfr-mRNA	Stat5b-mRNA	Itga11-mRNA	Cybb-mRNA	Lag3-mRNA	Sox2-mRNA	Asns-mRNA	Ndufb7-mRNA	Nr2f1-mRNA	Rrm2-mRNA	Pten-mRNA	Fahd1-mRNA	Fcrlb-mRNA	Itk-mRNA	Il4i1-mRNA	Sdsl-mRNA	Mybl1-mRNA	Ltb-mRNA	Xdh-mRNA	Hdc-mRNA	Ern1-mRNA	Ms4a1-mRNA	Serinc1-mRNA	Ctsw-mRNA	Cdk9-mRNA	Pdk1-mRNA	Klrb1a-mRNA	Txn1-mRNA	Usp8-mRNA	Sos2-mRNA	Map1lc3b-mRNA	Snf8-mRNA	Hsd11b1-mRNA	Eomes-mRNA	Ndc1-mRNA	Slc16a3-mRNA	Asmt-mRNA	Nfkb2-mRNA	Mcat-mRNA	Cd19-mRNA
HFD KO 2	3.14923	5.8013	9.15244	8.35868	2.34187	10.5779	2.92684	12.1363	8.5898	4.42934	8.24274	4.14923	7.57069	1.92684	3.8013	6.49162	11.86	2.34187	4.6638	10.9418	10.791	2.34187	3.6638	3.92684	5.8013	4.42934	4.86544	7.69943	3.34187	7.7082	3.5118	11.2667	4.24876	10.3753	8.6638	3.6638	14.1134	10.8357	9.18422	10.1101	10.3291	10.7027	3.34187	6.92684	4.24876	2.92684	8.04923	8.67726	1.92684
HFD KO 3	2.35497	5.73744	9.25497	8.16232	4.63508	10.4923	2.86954	11.9302	8.20225	5.13258	8.53061	3.54761	7.32897	2.86954	2.86954	6.16232	11.6201	3.63508	5.32897	10.9833	10.5455	3.00704	3.00704	3.35497	5.4545	4.90517	4.90517	8.42413	-0.452387	7.85139	4.79554	11.0648	4.13258	10.295	9.19327	4.07118	14.0188	10.4813	8.96124	10.3355	10.1326	10.08	3.79554	6.82374	4.13258	2.13258	7.99882	8.59474	4.00704
HFD KO 4	2.57496	5.46248	9.43045	8.25865	3.71246	10.5918	3.42295	11.9369	8.48665	4.89688	8.61058	3.71246	7.72876	3.71246	2.83799	5.71246	11.6161	4.06038	5.06038	10.9561	10.5995	2.25303	3.25303	3.57496	5.67929	5.15992	4.77659	8.68766	3.25303	7.72876	3.71246	11.0499	4.06038	10.404	9.2217	3.83799	14.1491	10.5984	9.02452	10.3511	10.1569	10.0162	2.57496	7.19554	4.25303	3.42295	8.41794	8.46735	3.42295
HFD WT 1	2.5515	5.9889	9.36955	8.17111	4.96654	10.5812	1.96654	12.0303	8.46239	4.61039	8.62475	3.96654	7.52112	1.96654	3.66698	5.52112	11.6799	3.5515	4.61039	11.0177	10.6773	2.5515	3.42597	3.96654	5.82452	5.3928	5.01093	8.48224	2.96654	7.89135	4.13646	11.0353	4.28846	10.2952	9.10096	3.87343	13.9424	10.7046	9.04335	10.4301	10.1112	9.88241	3.42597	6.95522	4.13646	3.5515	8.31968	8.58859	3.96654
HFD WT 2	2.75397	6.2134	9.39989	7.92961	4.70151	10.6146	3.11654	12.0945	8.565	4.19455	8.50504	4.75397	7.74752	3.85351	3.64706	5.50121	11.6066	3.53158	5.23202	11.01	10.6881	3.75397	4.03408	4.03408	5.59047	5.19455	5.26855	8.75075	2.26855	8.01271	3.64706	10.9268	4.19455	10.3464	9.37078	4.26855	13.8763	10.5932	9.09128	10.3282	9.99919	9.70817	3.53158	7.08617	3.75397	3.11654	8.18979	8.42235	2.94662
HFD WT 3	2.13249	6.15485	9.2999	8.38041	4.77634	10.7952	2.93984	12.0349	8.54188	5.49004	8.83293	4.30241	7.76911	3.71745	2.13249	5.62434	11.7817	3.30241	4.83293	11.1898	10.6433	2.93984	3.93984	4.30241	5.59192	5.17688	5.41789	8.74351	0.132487	8.04538	4.77634	11.1528	4.5248	10.2488	9.30491	3.71745	14.1346	10.8295	9.06912	10.5888	10.2449	9.79248	3.93984	7.03938	4.38041	3.71745	8.37566	8.57543	3.71745
HFD WT 4	1.89599	5.45058	9.34514	7.86177	4.98345	10.6475	2.48095	11.939	8.24472	5.10544	8.50332	4.21792	7.40378	3.59643	3.70334	5.02527	11.8502	3.06591	4.89599	10.9587	10.5524	2.21792	3.59643	3.48095	5.65088	4.94038	4.89599	8.39184	2.89599	7.78473	3.98345	10.9695	4.21792	10.2535	9.49404	3.80288	13.9306	10.439	9.02784	10.4978	10.3001	10.0149	3.48095	6.90722	3.59643	2.48095	7.94038	8.5217	3.89599
STD WT 1	1.00678	5.21623	9.25233	8.29218	4.3991	10.5785	3.59174	12.1431	8.5652	4.53034	8.44557	3.59174	7.16665	3.91367	2.81414	5.93752	11.7975	3.70722	5.78814	11.0131	10.8149	2.59174	3.59174	3.00678	6.13606	5.00678	5.09424	8.06748	2.00678	7.77496	3.59174	11.241	4.3991	10.3366	8.77827	3.00678	14.1253	10.802	9.08627	10.2841	10.2829	10.8963	1.59174	7.07287	3.46621	2.81414	7.75497	8.46621	3.00678
STD WT 2	2.33842	5.01649	9.1586	7.86198	4.01649	10.6089	3.47592	12.1122	8.42588	4.40881	8.49627	4.10395	6.6747	3.33842	3.71693	6.01649	11.8702	3.71693	5.01649	10.9866	10.5986	3.18641	4.01649	3.33842	6.26442	4.77138	4.18641	7.92938	1.60145	7.86198	3.47592	11.1669	3.92338	10.4291	9.06634	4.01649	14.0587	10.6977	9.13802	10.4646	10.3926	10.4542	3.18641	6.959	3.92338	3.18641	7.97068	8.62382	3.01649
STD WT 3	3.15055	5.07655	9.24859	7.42854	3.63598	10.5446	2.41359	11.9929	8.33245	4.58351	8.42108	3.63598	6.93715	3.15055	0.828625	6.55655	11.7865	3.82863	4.91609	11.0004	10.5835	0.828625	3.63598	3.52906	6.01845	4.35219	4.63598	8.2295	1.82863	7.75936	3.52906	11.076	3.99855	10.3344	8.97583	3.15055	13.8918	10.7181	9.01102	10.389	10.1494	10.9048	2.82863	6.90544	4.15055	2.41359	7.79441	8.51862	2.15055
STD WT 4	2.87132	5.70782	9.14078	8.37685	3.97085	10.5558	3.52339	12.0315	8.45198	4.7644	8.48182	4.52339	6.72217	2.87132	3.7644	5.70782	11.63	3.52339	4.64893	10.9954	10.5757	2.64893	4.45628	2.87132	5.70782	4.06396	4.87132	8.32606	2.64893	7.61086	4.15143	11.0953	4.70782	10.2488	8.88414	3.52339	14.212	10.7434	9.09739	10.396	10.1699	10.406	3.38589	6.92194	3.97085	0.0639633	7.78506	8.49859	3.52339
mRNA - normalized linear count data
	H2-Q1-mRNA	Itgb2-mRNA	Epc1-mRNA	Ttpa-mRNA	Hjurp-mRNA	Uck1-mRNA	Il10-mRNA	Sod2-mRNA	Mapk8-mRNA	Ngfr-mRNA	Stat5b-mRNA	Itga11-mRNA	Cybb-mRNA	Lag3-mRNA	Sox2-mRNA	Asns-mRNA	Ndufb7-mRNA	Nr2f1-mRNA	Rrm2-mRNA	Pten-mRNA	Fahd1-mRNA	Fcrlb-mRNA	Itk-mRNA	Il4i1-mRNA	Sdsl-mRNA	Mybl1-mRNA	Ltb-mRNA	Xdh-mRNA	Hdc-mRNA	Ern1-mRNA	Ms4a1-mRNA	Serinc1-mRNA	Ctsw-mRNA	Cdk9-mRNA	Pdk1-mRNA	Klrb1a-mRNA	Txn1-mRNA	Usp8-mRNA	Sos2-mRNA	Map1lc3b-mRNA	Snf8-mRNA	Hsd11b1-mRNA	Eomes-mRNA	Ndc1-mRNA	Slc16a3-mRNA	Asmt-mRNA	Nfkb2-mRNA	Mcat-mRNA	Cd19-mRNA
HFD KO 2	8.87181	55.7656	569.063	328.257	5.0696	1528.49	7.60441	4501.81	385.29	21.5458	302.909	17.7436	190.11	3.8022	13.9414	89.9855	3717.29	5.0696	25.348	1967.01	1771.83	5.0696	12.674	15.2088	55.7656	21.5458	29.1502	207.854	10.1392	209.121	11.4066	2463.83	19.011	1328.24	405.568	12.674	17723.3	1827.59	581.737	1105.17	1286.41	1666.63	10.1392	121.671	19.011	7.60441	264.887	409.371	3.8022
HFD KO 3	5.11583	53.3508	610.976	286.486	24.8483	1440.47	7.30833	3902.65	294.526	35.08	369.801	11.6933	160.783	7.30833	7.30833	71.6216	3147.7	12.4242	40.1958	2024.41	1494.55	8.03916	8.03916	10.2317	43.85	29.9641	29.9641	343.491	0.730833	230.943	27.7716	2142.07	17.54	1256.3	585.397	16.8092	16599.4	1429.51	498.428	1292.11	1122.56	1082.36	13.8858	113.279	17.54	4.385	255.791	386.61	16.0783
HFD KO 4	5.95853	44.0931	689.998	306.269	13.1088	1543.26	10.7254	3920.71	358.704	29.7927	390.88	13.1088	212.124	13.1088	7.15024	52.4351	3138.95	16.6839	33.3678	1986.57	1551.6	4.76683	9.53365	11.9171	51.2434	35.7512	27.4092	412.33	9.53365	212.124	13.1088	2120.05	16.6839	1354.97	597.045	14.3005	18167.6	1550.41	520.776	1306.11	1141.65	1035.59	5.95853	146.58	19.0673	10.7254	342.02	353.937	10.7254
HFD WT 1	5.86243	63.5096	661.477	288.236	31.2663	1532.05	3.90828	4182.84	352.723	24.4268	394.737	15.6331	183.689	3.90828	12.7019	45.9223	3281	11.7249	24.4268	2073.34	1637.57	5.86243	10.7478	15.6331	56.6701	42.0141	32.2433	357.608	7.81657	237.428	17.5873	2098.75	19.5414	1256.51	549.114	14.6561	15742.6	1668.84	527.618	1379.62	1106.04	943.851	10.7478	124.088	17.5873	11.7249	319.502	384.966	15.6331
HFD WT 2	6.74572	74.203	675.536	243.81	26.0192	1567.9	8.67307	4373.16	378.724	18.3098	363.305	26.9829	214.9	14.4551	12.5278	45.2927	3118.45	11.5641	37.5833	2062.26	1649.81	13.4914	16.3825	16.3825	48.1837	36.6196	38.547	430.763	4.81837	258.265	12.5278	1946.62	18.3098	1301.92	662.045	19.2735	15038.1	1544.77	545.44	1285.54	1023.42	836.47	11.5641	135.878	13.4914	8.67307	291.993	343.068	7.7094
HFD WT 3	4.38473	71.2518	630.304	333.239	27.4045	1776.91	7.67327	4196.18	372.702	44.9434	456.011	19.7313	218.14	13.1542	4.38473	49.3282	3520.93	9.86563	28.5007	2335.96	1599.33	7.67327	15.3465	19.7313	48.232	36.174	42.7511	428.607	1.09618	264.18	27.4045	2276.77	23.0198	1216.76	632.497	13.1542	17986.1	1819.66	537.129	1540.13	1213.47	886.811	15.3465	131.542	20.8274	13.1542	332.143	381.471	13.1542
HFD WT 4	3.72177	43.7308	650.379	232.61	31.635	1604.08	5.58265	3926.46	303.324	34.4263	362.872	18.6088	169.34	12.0957	13.0262	32.5655	3691.99	8.37398	29.7741	1990.22	1501.73	4.65221	12.0957	11.1653	50.2439	30.7046	29.7741	335.889	7.44353	220.515	15.8175	2005.1	18.6088	1220.74	721.092	13.9566	15614.7	1388.22	521.978	1445.91	1260.75	1034.65	11.1653	120.027	12.0957	5.58265	245.637	367.525	14.8871
STD WT 1	2.00942	37.1743	609.859	313.47	21.0989	1529.17	12.0565	4523.21	378.776	23.1083	348.635	12.0565	143.674	15.0707	7.03298	61.2874	3559.69	13.0612	55.2591	2066.69	1801.45	6.02826	12.0565	8.03769	70.3298	32.1507	34.1602	268.258	4.01884	219.027	12.0565	2420.35	21.0989	1293.06	439.059	8.03769	17870.8	1785.37	543.549	1246.85	1245.84	1905.94	3.01413	134.631	11.0518	7.03298	216.013	353.658	8.03769
STD WT 2	5.05747	32.3678	571.494	232.644	16.1839	1561.75	11.1264	4427.31	343.908	21.2414	361.103	17.1954	102.161	10.1149	13.1494	64.7356	3743.54	13.1494	32.3678	2029.06	1550.62	9.10345	16.1839	10.1149	76.8736	27.3103	18.2069	243.77	3.03448	232.644	11.1264	2299.13	15.1724	1378.67	536.092	16.1839	17064.9	1660.87	563.402	1413.06	1344.28	1402.94	9.10345	124.414	15.1724	9.10345	250.851	394.483	8.09195
STD WT 3	8.87996	33.7438	608.277	172.271	12.4319	1493.61	5.32798	4075.9	322.343	23.9759	342.766	12.4319	122.543	8.87996	1.77599	94.1276	3532.45	14.2079	30.1919	2048.61	1534.46	1.77599	12.4319	11.5439	64.8237	20.4239	24.8639	300.143	3.55198	216.671	11.5439	2158.72	15.9839	1291.15	503.494	8.87996	15199.8	1684.53	515.926	1340.87	1135.75	1917.18	7.10397	119.879	17.7599	5.32798	221.999	366.742	4.43998
STD WT 4	7.31733	52.2667	564.48	332.416	15.68	1505.28	11.4987	4186.56	350.187	27.1787	357.504	22.9973	105.579	7.31733	13.5893	52.2667	3169.45	11.4987	25.088	2041.54	1526.19	6.272	21.952	7.31733	52.2667	16.7253	29.2693	320.917	6.272	195.477	17.7707	2187.88	26.1333	1216.77	472.491	11.4987	18977	1714.35	547.755	1347.43	1151.96	1356.84	10.4533	121.259	15.68	1.04533	220.565	361.685	11.4987
[truncated: 693 more columns]
