# Supplementary material for: Renal Mitochondrial ATP Transporter Ablation Ameliorates Obesity-Induced CKD
Source: J Am Soc Nephrol. 2024 Jan 11;35(3):281–98. doi: 10.1681/ASN.0000000000000294 (PMC10914206; doi:10.1681/ASN.0000000000000294)
Supplement: Supplementary file 3 [file jasn-35-281-s003.xlsx]

## Sheet: Fig1
	Figure 1B				Figure 1C				Figure 1D				Figure 1E				Figure 1F				Figure 1G				Figure 1H				Figure 1I				Figure 1J				Figure 1K				Figure 1L							Figure 1M
	Glomerular area (mm2)				Bowman's space (mm2)				Mesangial matrix (µm²)				Albumin/creatinine (mg/g)				Urine albumine (μg)				Renal NGAL (ng/g)				Renal Cystatin C (ng/g)				Renal TIMP1 (ng/g)				Renal Clusterin (ng/g)				Urine Clusterin (ng/g)				RNA (RQ)							Trichrome (%)
	RPTCANT2+/+- STD	RPTCANT2+/+- HFD	RPTCANT2-/-- HFD		RPTCANT2+/+- STD	RPTCANT2+/+- HFD	RPTCANT2-/-- HFD		RPTCANT2+/+- STD	RPTCANT2+/+- HFD	RPTCANT2-/-- HFD		RPTCANT2+/+- STD	RPTCANT2+/+- HFD	RPTCANT2-/-- HFD		RPTCANT2+/+- STD	RPTCANT2+/+- HFD	RPTCANT2-/-- HFD		RPTCANT2+/+- STD	RPTCANT2+/+- HFD	RPTCANT2-/-- HFD		RPTCANT2+/+- STD	RPTCANT2+/+- HFD	RPTCANT2-/-- HFD		RPTCANT2+/+- STD	RPTCANT2+/+- HFD	RPTCANT2-/-- HFD		RPTCANT2+/+- STD	RPTCANT2+/+- HFD	RPTCANT2-/-- HFD		RPTCANT2+/+- STD	RPTCANT2+/+- HFD	RPTCANT2-/-- HFD		Mcp1			Lcn2				RPTCANT2+/+- STD	RPTCANT2+/+- HFD
	3880.38	5515.69	4374.24		608.08	1394.45	490.43		394.11	1657.97	586.47		31.1575	62.9945	48.2646		7.49141	24.8723	16.3044		11249.9	11725.3	10565.1		16107.4	11853.8	4525.55		28.5085	34.8715	23.9064		3838.4	5977.49	7339.97		96.3095	521.523	527.675		RPTCANT2+/+- STD	RPTCANT2+/+- HFD	RPTCANT2-/-- HFD	RPTCANT2+/+- STD	RPTCANT2+/+- HFD	RPTCANT2-/-- HFD		98.2038	172.821
	4601.12	6726.4	4483.81		734.27	1197.56	431.74		321.86	1645.08	510.23		24.2411	59.0657	44.9581		10.467	24.0241	15.1365		12356.6	10740.9	6193.25		12534.1	10114.9	3140.72		30.4327	34.9095	11.6636		5350.95	4060.15	3071.54		249.629	801.86	309.538		1.15	1.39	0.87	0.84	1.9	1.47		106.962	170.396
	5619.39	6528.76	5335.8		983.1	1376.21	545.07		421.26	863	524.32		31.1595	60.0609	50.5165		7.64024	28.0061	17.6378		8545.34	10993.5	8518.93		17584.1	12777.2	5676.08		19.3943	28.9879	26.7075		8571.37	9378.86	3797.91		158.103	439.914	312.878		1.01	1.6	1.45	1.03	2.19	1.48		94.4997	171.345
	4947.57	5321.48	4938.53			1069.56	627.64			1233.56	464.14		33.6936	62.0548	44.6266		8.8307	28.4936	6.15975		9487.94	18887.4	11498.1		15206.5	10483.3	10282.6			24.8454	23.0376			10886.4	3327.93		72.212	802.53	149.631		0.43	3.03	0.65	0.81	1.28	1.48		91.2455	154.267
													19.1588	64.8792	15.6323		7.27649	17.9099	5.45997			16301	10182.5			16989.2	10229.7			41.7305	21.0165			9022.52	4795.74		524.246	389.893	260.305		0.84	1.68	0.87	1.1	1.29	1.6		79.2864	153.009
													18.6056	40.9413	19.4999		16.5827	15.0624	6.93572			15943.8	8121.83			10186.7	10471			34.1699	17.3677			4345.47	3522.27		532.403	237.966	193.856		1.4	1.33	1.03	1.07	1.15	1.76		93.4115	131.431
													32.4354	53.5285	23.6228		10.2177	12.1574	16.0605							18960.6				28.4212				7025.1			148.641	336.64	57.2318		1.76	1.59	1.09	2.09	3.87	1.77		88.7965
													29.6302	52.7211	51.0365		7.09986	14.9515	15.9678							13465.4								9641.83			191.678	912.973			1.25	1.85	0.64	1	1.23	1.5		99.9394
													25.8699					24.6529																6302.72							0.78	1.94		0.57	1.5
																																										1.6			4.12
																																										3.53			4.48
[truncated: 1 more columns]

## Sheet: Fig2
	Figure 2J
	Relative RNA expression
	Aldh2		Echs1		Gcdh		Cyp4a12a
	RPTCANT2+/+- HFD	RPTCANT2-/-- HFD	RPTCANT2+/+- HFD	RPTCANT2-/-- HFD	RPTCANT2+/+- HFD	RPTCANT2-/-- HFD	RPTCANT2+/+- HFD	RPTCANT2-/-- HFD
	1.00796	0.826764	0.988621	0.864023	0.970365	0.806282	1.10743	0.654635
	0.976449	0.860924	0.992468	0.88093	0.997027	0.903888	0.940315	0.412227
	1.03085	0.879674	1.06539	0.875843	1.02655	0.847709	1.13159	0.365206
	0.984733		0.953526		1.00606		0.82067

## Sheet: Fig3
	Figure 3B				Figure 3C				Figure 3D				Figure 3E										Figure 3F							Figure 3G				Figure 3H			Figure 3I			Figure 3J			Figure 3L			Figure 3M			Figure 3N
	Adiposity (%)				Kidney TG (mg/g)				Urine-to-serum FFA ratio				RNA (RQ)										RNA (RQ)							KIM-1 (ng/g)				Fatty acid uptake (RQ)			NAD/NADH			CPT1 (RQ)			L-Carnitine (peak area/μg protein)			Deoxycarnitine (peak area/μg protein)			SIRT1 activity (AUC)
	RPTCANT2+/+- STD	RPTCANT2+/+- HFD	RPTCANT2-/-- HFD		RPTCANT2+/+- STD	RPTCANT2+/+- HFD	RPTCANT2-/-- HFD		RPTCANT2+/+- STD	RPTCANT2+/+- HFD	RPTCANT2-/-- HFD		Kim1			Cd36			Fatp2				Kim1		Cd36		Fatp2			RPTCANT2+/+- STD	RPTCANT2+/+- HFD	RPTCANT2-/-- HFD		WT	ANT2 KO		WT	ANT2 KO		WT	ANT2 KO		WT	ANT2 KO		WT	ANT2 KO		WT
	0.180155	0.144299	0.0283854		13.462	53.0371	32.0851		0.963406	0.519756	1.27031		RPTCANT2+/+- STD	RPTCANT2+/+- HFD	RPTCANT2-/-- HFD	RPTCANT2+/+- STD	RPTCANT2+/+- HFD	RPTCANT2-/-- HFD	RPTCANT2+/+- STD	RPTCANT2+/+- HFD	RPTCANT2-/-- HFD		WT	ANT2 KO	WT	ANT2 KO	WT	ANT2 KO		1201.16	3099.64	1215.3		1.18003	0.499244		10.0588	10		0.865095	0.719312		5.99517e+06	6.26878e+06		2.50698e+07	1.77408e+07		123500000
	0.118369	0.170872	0.0087726		15.7616	31.4163	21.0955		0.267404	0.973426	0.921908		0.58	8.31	1.33	1.01	0.93	0.89	1.54	1.7	2.22		1.51	0.8	1.06	1.12	1.45	1.32		1766.36	2244.82	1295.6		1.06657	0.453858		13.9563	13.8268		0.947144	0.716512		7.47711e+06	4557523		2.7781e+07	1.48559e+07		159600000
	0.192875	0.217312	0.0136317		22.8784	44.4878	17.8306		0.126607	0.532789	1.90254		1.85	2.65	3.02	1.01	0.89	0.91	0.21	1.96	2.03		0.63	0.9	1.15	0.73	1.09	1.74		494.104	1446.73	1610.62		0.86233	0.544629		15.8649	10.6239		1.05065	0.765259		6.39058e+06	5499690		3.07601e+07	1.78286e+07		183400000
	0.109071	0.211051	0.0428839		15.3183	24.4687	30.2479		0.281046	0.748414	3.57845		0.58	4.61	1.8	1.08	0.8	0.84	0.83	1.96	1.77		1.37	0.85	1.71	0.23	1.38	1.6		571.244	2374.95	896.724		0.885023	0.590015		16.4286	8.78148		1.13712	0.776663		6.44173e+06	4.89742e+06		2.82287e+07	1.57313e+07		156700000
	0.0323268	0.104432	0.0386401		21.863	36.2291	21.8059		0.981469	0.76994	1.29752		1.01	3.85	3.37	0.87	0.66	0.69	1.19	1.93	1.28		0.74	0.58	0.41	0.45	0.88	1.06			1609.24			0.975794	0.499244		14.6966	9.32794		1.19536	0.204824		6.10932e+06	5.00109e+06		2.50963e+07	1.28557e+07		150500000
			0.0045526		17.4005	31.9302	16.2964		0.955704	0.417551	2.66669		1.46	4.8	3.96	1.06	0.69	0.55	3.1	1.59	1.38		1.04	0.24	1.17	0.7	0.52	0.7			2381.32			0.839637	0.635401					0.96667	0.300827		6.13678e+06	5.87688e+06		2.35404e+07	1.48213e+07
			0.0208731		23.3177	34.6061	32.2329		0.560161	0.156984	1.61115		1.64		3.52	1.07		0.98	1		1.33													0.907716	0.544629					0.837974	0.283378
			0.0249501		17.4343		16.0091		0.143837		0.942664																							0.998487	0.544629					0.826832	0.929385
			0.035014																															1.15734	0.590015					1.04459	0.806152
																																			0.544629					1.12858	0.635092
[truncated: 3 more columns]

## Sheet: Fig4
	Figure 4A				Figure 4B												Figure 4C			Figure 4D			Figure 4E			Figure 4F				Figure 4G			Figure 4H				Figure 4I			Figure 4J			Figure 4K			Figure 4L			Figure 4M
	ATP content (relative intensity)				Relative OCR												Basal respiration (relative OCR)			Maximal respiration (relative OCR)			Relative proton leak			Relative respiratory capacity				FO (mL/min)			FO (mL/min)				CHO (mL/min)			CHO (mL/min)			Serum lactate (mg/dL)			Urine lactate (mg)			Glucose/lactate
	WT	ANT2 KO		Time (min)	WT						ANT2 KO						WT	ANT2 KO		WT	ANT2 KO		WT	ANT2 KO		WT	ANT2 KO		Min.	RPTCANT2+/+- HFD	RPTCANT2-/-- HFD		RPTCANT2+/+- HFD	RPTCANT2-/-- HFD		Min.	RPTCANT2+/+- HFD	RPTCANT2-/-- HFD		RPTCANT2+/+- HFD	RPTCANT2-/-- HFD		RPTCANT2+/+- HFD	RPTCANT2-/-- HFD		RPTCANT2+/+- HFD	RPTCANT2-/-- HFD		WT
	0.808127	1.5143		1.3	0.87	0.91	0.88	0.88	0.86	0.83	1.09	1.49	0.87	0.99	0.89		1	1.24		1	1.88		1	1.85		1	1.09		0	9.50466	8.99285		10.375	11.07		0	0.063526	1.69017		1.3436	2.64072		41.2612	41.7117		0.0122973	0.0297297		0.389049
	0.974206	1.464		7.8	0.81	0.85	0.8	0.81	0.8	0.74	0.99	1.38	0.82	0.89	0.82		1	1.09		1	1.3		1	1.29		1	1.37		5	9.62233	9.21077		9.42973	10.7902		5	-0.71992	2.01701		2.90967	2.56936		30.991	39.1891		0.0432432	0.107838		0.36408
	0.765503	1.48205		14.2	0.74	0.82	0.77	0.78	0.77	0.71	0.95	1.23	0.8	0.82	0.79		1	1.02		1	1.2		1	1.32		1	1.47		10	10.2341	9.58203		6.81466	11.4264		10	0.12456	2.5876		2.00917	-0.2242		31.7117	39.6396		0.0273874	0.274054		0.363104
	0.812159	1.17005		20.8	0.34	0.31	0.33	0.34	0.34	0.3	0.39	0.45	0.31	0.37	0.33		1	1.37		1	1.66		1	1.39		1	1.85		15	10.6184	9.14869		12.2156	11.307		15	-0.22392	1.73593		0.2545	2.29847		36.036	45.5855		0.0187387	0.0237838		0.310673
	0.826942	1.02374		27.3	0.3	0.29	0.29	0.28	0.3	0.28	0.41	0.42	0.29	0.28	0.3		1	1.2		1	1.28		1	1.32		1	1.47		20	9.8417	9.48193		11.7846	9.65571		20	0.01548	2.66409		3.30696	-0.68031		35.7657	46.9369		0.0333783	0.145045		0.379157
	1.1232	1.31942		33.8	0.28	0.27	0.28	0.26	0.28	0.27	0.41	0.4	0.27	0.26	0.29		1			1			1			1			25	9.51405	8.52708		10.7684	9.52493		25	-0.47897	3.13423		-0.83469	2.63225		42.5225	61.9819		0.0273874	0.285405		0.340922
	1.056	1.75929		40.3	0.91	1.04	1.16	0.75	1.04	0.56	1.74	1.8	1.08	0.95	0.99														30	9.10147	9.10154		11.9018	9.50755		30	-0.80792	4.08926		-0.84222	6.15588		33.7837	55.4954		0.0378378	0.0675675		0.461968
	0.904702	1.67232		46.8	0.83	0.93	1.06	0.71	0.96	0.51	1.6	1.66	0.98	0.8	0.88														35	8.90511	9.99492		9.60346	11.8925		35	-0.66018	3.5562		0.63751	4.72382		30.991	60.3603			0.20991		0.396558
	1.02048	1.555		53.3	0.79	0.87	0.99	0.71	0.94	0.49	1.51	1.6	0.94	0.76	0.87														40	9.28789	9.36893					40	-1.01684	1.53706						47.4774			0.0165766		0.40626
	1.12454	1.19021		59.8	0.18	0.16	0.16	0.16	0.16	0.17	0.16	0.18	0.16	0.17	0.16														45	8.78609	8.67646					45	-0.05493	2.64949									0.0804504		0.447669
				66.3	0.13	0.15	0.15	0.15	0.15	0.15	0.15	0.13	0.15	0.14	0.15														50	9.20782	9.45677					50	-1.20388	1.18766
				72.8	0.14	0.14	0.14	0.14	0.14	0.14	0.14	0.14	0.14	0.13	0.14														55	9.00283	9.55867					55	0.636695	1.81296
																													60	9.49697	9.29404					60	3.10446	2.62124
																													65	9.45625	10.0513					65	2.22002	1.57655
																													70	9.39634	10.5264					70	1.71466	1.94436
																													75	9.14555	10.9181					75	1.45276	2.82891
																													80	9.57779	10.3602					80	3.33303	2.23973
																													85	9.70597	9.21792					85	3.78308	3.60116
																													90	10.4839	9.30809					90	2.6094	2.78576
																													95	10.1736	9.83953					95	1.83905	2.48355
																													100	10.7098	10.6482					100	1.82777	3.27806
																													105	10.4679	10.2478					105	1.37346	3.2063
																													110	9.91703	9.89313					110	0.825456	2.83329
																													115	10.2079	10.6891					115	-0.75666	1.24751
																													120	10.1091	9.49966					120	-0.26888	0.769873
																													125	9.6356	8.98607					125	-0.34401	1.35547
																													130	9.56024	9.63943					130	0.646473	1.89182
																													135	9.61928	10.1667					135	0.11371	0.536391
																													140	9.91265	9.87193					140	0.280638	1.61989
																													145	10.3804	10.9171					145	3.09447	2.02021
																													150	11.0876	11.6194					150	2.61236	1.29135
																													155	10.5455	11.1896					155	3.4427	4.71823
																													160	10.5811	10.9842					160	2.3447	5.32045
																													165	12.1832	11.155					165	1.24945	3.34835
																													170	11.2617	11.6663					170	1.57971	2.72842
																													175	11.5121	12.8133					175	0.759068	3.39598
																													180	10.9535	12.5061					180	-0.23051	3.3004
																													185	11.3981	12.273					185	0.148245	3.41561
																													190	10.2897	12.9697					190	1.08553	3.81344
																													195	10.8433	13.0559					195	1.67773	3.07145
																													200	11.0524	12.4307					200	2.90729	1.64727
																													205	11.8163	13.5044					205	2.8962	1.74625
																													210	12.6603	13.0496					210	1.51328	2.83102
																													215	11.7396	11.9669					215	2.27181	3.22095
																													220	12.8254	11.6066					220	1.20156	3.2666
																													225	11.7141	12.4715					225	0.763291	2.68005
																													230	11.5466	12.2911					230	2.01952	1.36475
																													235	11.7664	12.3169					235	1.94244	2.03359
[truncated: 20 more columns]

## Sheet: Fig5
	Figure 5A			Figure 5B			Figure 5C			Figure 5D			Figure 5E			Figure 5F			Figure 5G			Figure 5H			Figure 5I			Figure 5J			Figure 5K			Figure 5L			Figure 5M
	Glucose (Δ 6 to 3 hours RQ)			F6P (Δ 6 to 3 hours RQ)			DHAP (Δ 6 to 3 hours RQ)			PEP (Δ 6 to 3 hours RQ)			Pyruvate (Δ 6 to 3 hours RQ)			Lactate (Δ 6 to 3 hours RQ)			Citrate (Δ 6 to 3 hours RQ)			Cis-Aconitate (Δ 6 to 3 hours RQ)			αKG (Δ 6 to 3 hours RQ)			Succinate (Δ 6 to 3 hours RQ)			Malate (Δ 6 to 3 hours RQ)			Glutamate (Δ 6 to 3 hours RQ)			Aspartate (Δ 6 to 3 hours RQ)
	WT	ANT2 KO		WT	ANT2 KO		WT	ANT2 KO		WT	ANT2 KO		WT	ANT2 KO		WT	ANT2 KO		WT	ANT2 KO		WT	ANT2 KO		WT	ANT2 KO		WT	ANT2 KO		WT	ANT2 KO		WT	ANT2 KO		WT	ANT2 KO
	3.5	3.53		-5.77	50.58		0.9	1.23		1.66	1.37		2.07	3.4		1.13	1.35		1.2	1.26		1.26	1.21		1.41	1.62		1.35	1.71		1.29	1.12		1.49	1.69		2.8	2.08
	-0.96	-1.28		-7.58	11.57		0.76	1.29		0.25	2.31		1.24	1.74		0.64	1.15		0.57	1.37		0.85	1.43		0.97	1.99		-0.02	1.6		0.63	1.56		0.21	2.13		-0.51	3.41
	0.55	-0.17		3.4	5.71		1.01	1.39		1.55	1.87		1.91	0.29		1.21	1.12		1.32	1.24		1.23	1.08		1.54	1.4		0.95	2.22		1.23	1.25		1.53	1.82		1.84	3.01
	2.21	2.78		1.53	1.14		1.09	1.34		0.77	1.82		2.98	2.42		1.15	1.51		0.92	1.45		0.93	1.3		0.75	1.98		1.42	2.19		1.01	1.54		0.91	2.2		1.19	2.43
	1.14	0.42		3.75	-1.49		1.11	1.31		0.84	1.58		-0.72	2.35		0.8	1.52		0.97	1.41		0.89	1.43		0.12	1.8		1.6	1.52		0.86	1.75		0.67	2.23		-0.2	3.64
	-0.44	5.95		10.67	-0.99		1.13	1.4		0.94	2.75		-1.48	2.08		1.07	1.71		1.01	1.35		0.84	1.28		1.21	1.58		0.71	1.86		0.98	1.71		1.19	1.98		0.88	2.32

## Sheet: Fig6
	Figure 6A			Figure 6C			Figure 6D			Figure 6F			Figure 6H			Figure 6J				Figure 6L																			Figure 6M				Figure 6N				Figure 6O
	Slc25a4 (mRNA RQ)			ANT1 (%)			Slc25a31 (mRNA RQ)			ANT4 (RQ)			Mitochondrial ANT4 (RQ)			Cytosolic ANT4 (RQ)				Relative OCR																			Basal respiration (relative OCR)				Maximal respiration (relative OCR)				Relative sproton leak
	WT	ANT2 KO		WT	ANT2 KO		WT	ANT2 KO		WT	ANT2 KO		WT	ANT2 KO		WT	ANT2 KO		Time (min)	WT						ANT2 KO						ANT2 KO ; ANT4 siRNA							WT	ANT2 KO	ANT2 KO ; ANT4 siRNA		WT	ANT2 KO	ANT2 KO ; ANT4 siRNA		WT	ANT2 KO	ANT2 KO ; ANT4 siRNA
	1.03	1.33		12.1818	21.6932		0.19	6.81		0.809457	2.27858		0.401269	1.51233		0.9512	1.05496		1.3	0.85	0.85	0.89	0.87	0.84	0.87	1.09	1.24	1.03	1.31	1.23	1.37	0.99	1.15	0.97	0.62	0.67	0.8		1	1.3195	1.13747		1	1.66071	1.09993		1	1.12565	1.02507
	1.08	0.78		16.2078	27.5546		1.49	4.31		1.19054	2.17335		1.6667	1.69275		1.06662	1.32733		7.8	0.79	0.8	0.82	0.78	0.77	0.8	0.99	1.09	0.94	1.24	1.12	1.2	0.92	1.05	0.91	0.6	0.61	0.72		1	1.38238	1.24647		1	1.48737	1.09593		1	1.43993	1.09034
	1	0.83		34.2948	14.6326		2.05	4.08		0.546723	1.69417		0.93203	1.99241		0.982177	1.04305		14.2	0.76	0.78	0.78	0.76	0.74	0.78	0.94	1.03	0.9	1.22	1.08	1.17	0.9	1.03	0.89	0.56	0.57	0.67		1	1.17678	1.28232		1	1.7598	1.234		1	1.16731	1.21629
	0.42	1.66		20.0634	13.0634		1.56	5.34		0.502089	0.769287		1.40735			1.18882	2.57819		20.8	0.37	0.31	0.33	0.33	0.32	0.35	0.4	0.44	0.38	1.17	1.03	1.11	0.36	0.38	0.38	0.29	0.3	0.29		1	1.62542	0.686837		1	1.92119	0.563287		1	1.54326	1.2679
	1.49	1.07			33.9046		2.02	7.15		1.95119	3.50217		0.790211			0.564538	1.90964		27.3	0.29	0.27	0.26	0.3	0.28	0.31	0.3	0.34	0.29	1.19	1.03	1.1	0.3	0.32	0.29	0.27	0.28	0.29		1	1.50383	0.71525		1	1.74409	0.575682		1	1.55877	0.898421
	1.19	1.63					0.95				4.17035		0.802441			1.24664	1.75287		33.8	0.27	0.25	0.24	0.28	0.25	0.3	0.28	0.3	0.26	1.18	1.02	1.11	0.27	0.3	0.27	0.27	0.28	0.27		1	1.60739	0.83724		1	1.96802	0.658146		1	1.21728	1.11964
	1.21	1.19					0.58												40.3	0.8	0.65	0.76	0.93	0.9	1.09	1.23	1.13	1.25	2.56	2.24	2.51	0.87	1.01	0.81	0.58	0.58	0.76
		1.29																	46.8	0.75	0.8	0.74	0.86	0.78	0.99	0.99	1.08	0.98	2.19	1.91	2.09	0.8	0.8	0.8	0.56	0.55	0.69
																			53.3	0.71	0.77	0.76	0.85	0.77	0.97	0.92	1	0.89	2.01	1.77	1.95	0.83	0.83	0.84	0.55	0.55	0.68
																			59.8	0.16	0.17	0.17	0.17	0.17	0.15	0.17	0.16	0.18	0.16	0.16	0.15	0.16	0.16	0.16	0.16	0.17	0.16
																			66.3	0.15	0.15	0.15	0.14	0.15	0.16	0.15	0.15	0.14	0.15	0.15	0.16	0.15	0.15	0.15	0.15	0.14	0.15
																			72.8	0.14	0.14	0.13	0.14	0.13	0.14	0.13	0.13	0.13	0.14	0.14	0.14	0.14	0.13	0.14	0.14	0.14	0.14

## Sheet: Fig7
		Figure 7A																										Figure 7B				Figure 7C				Figure 7D				Figure 7E				Figure 7F					Figure 7G
		Fody weight (g)																										Final body weight (g)				Fat/total mass				Lean/total mass				Food intake (Kcal/day)				Daily water intake (mL)					Blood glucose (mg/dL)
	Weeks	RPTCANT2+/+- STD									RPTCANT2+/+- HFD								RPTCANT2-/-- HFD									RPTCANT2+/+- STD	RPTCANT2+/+- HFD	RPTCANT2-/-- HFD		RPTCANT2+/+- STD	RPTCANT2+/+- HFD	RPTCANT2-/-- HFD		RPTCANT2+/+- STD	RPTCANT2+/+- HFD	RPTCANT2-/-- HFD		RPTCANT2+/+- STD	RPTCANT2+/+- HFD	RPTCANT2-/-- HFD		RPTCANT2+/+- STD	RPTCANT2+/+- HFD	RPTCANT2-/-- HFD		min.	RPTCANT2+/+- STD
	0	23	21	18.2	20.8	22.9	25	24.7	23.5	23	24.9	21.2	21.6	22.1	22.2	21.1	18.8	19.2	21	22.7	22.1	23.1	19.6	19.6	18.3	19.3		34.6	53.5	54.6		0.267678	0.421902	0.469984		0.739429	0.506632	0.471268		12.4962	6.73145	5.38308		2.77526	2.08674	2.02383		0	76
	1	24.2	22	19.5	23.5	25.6	27.5	27.3	24.2	23.3	26.1	23.2	26.7	26.8	26.9	26	24.1	24.5	23.3	24.1	26.5	27.6	22.1	22.9	23	24.2		27.1	55.5	51.5		0.218429	0.457491	0.451888		0.81875	0.477875	0.488399		7.72366	9.35585	10.3221		3.54765	2.25424	3.12247		15	331
	2	24.9	22.8	20.1	24.5	26.3	28.9	29.5	24.6	23.7	28.3	25.2	29.9	28.4	28.3	26.8	25.2	26	25.6	26.1	29.7	29.3	22.7	23.4	23.9	25		26.8	54.9	50.6		0.123529	0.407368	0.391009		0.787627	0.554105	0.531009		12.9047	3.70542	5.15755		5.06517	2.43593	1.3757		30	310
	3	26	22.7	20.8	23.1	27.5	30.5	30.6	25.9	24.3	31.9	27.7	32.4	30.9	31.6	28.9	28.1	28.7	28.8	29	32.4	31.5	23.3	24.3	26.2	27.5		35	54.6	51.7		0.158997	0.402754	0.407553		0.732436	0.55327	0.550382		9.17407	7.1841	6.44752		2.77164	1.84951	1.62448		45	241
	4	26.7	23.6	21.7	26.6	28.5	31.2	31.1	26.9	25.2	35.3	31.1	36.6	33	33.2	31.1	30.1	30.5	31.6	31.5	36.1	33.7	24.5	25.6	28.3	29.6		34.4	56.9	49.9		0.227337	0.41552	0.374357		0.832258	0.57026	0.552799		7.22024	5.11005	5.68211		3.61502	2.49481	1.88792		60	164
	5	28.2	24.2	22.4	28	29.2	31.6	32.1	27.5	25.7	38.6	34	41	36.4	37.1	33.3	34.1	34.3	35	35.1	38	37.9	28.1	27.8	32.6	31.3		38.6	57.8	45.6		0.15	0.485398	0.436977		0.78151	0.500531	0.544853		5.89121	4.89034	11.0297		2.49625	1.28238	1.60595		90	132
	6	28.4	24.1	22.6	28.1	29.5	33.02	33.08	27.64	25.8	41	36.1	38.5	40	40.8	36.9	36.8	37.9	37.7	36.9	43.5	42.4	30	29.3	33.3	35.5		43.5	58.6	54.3		0.165104	0.485381	0.499454		0.708652	0.502941	0.483365		7.41332	6.073	6.72611		5.66291	2.00285	2.25969		120	140
	7	29	24.5	23.2	28.2	29.4	34.3	35	27	26	43.5	37.2	44.8	42.8	43.9	40.6	40.1	40.7	39.8	39.1	39.8	45.1	30.4	30.4	35.7	38.1		32.5	55.6	50.4		0.234382	0.408824	0.488342		0.799192	0.560675	0.476201		9.72163
	8	39.5	25.8	23.8	28.9	30.2	35.14	35.27	28.9	26.8	46.1	39.3	46.2	45.3	45.4	43.2	43.6	43.4	43.3	40.9	41	47.6	32.5	31	39	41.5		30.3				0.141592	0.517395	0.436035		0.794855	0.454874	0.486976
	9	30.1	25.5	24	30.1	30.5	36	36	29.3	27.4	48.8	42.6	48.5	47	48	47	45.6	44.9	45.2	43.9	43.3	45.7	31.9	29.7	41.3	43.4						0.15972	0.471815				0.487435	0.534863
	10	31.2	25.3	23.4	30.4	32	36.1	36.7	30.1	28	48.7	44.4	50.6	47.3	49.5	48	48.75	46.6	45.5	45.1	44.8	47.75	34.3	32	43.5	45.1
	11	32.4	25.9	24	30.7	31.22	36.2	37.1	30.9	28.5	50	45	52.4	49.26	52.3	51.23	51.21	48.4	46.1	45.6	48.3	49.98	37.59	33.95	46.8	47.15
	12	32.1	26	24.6	32.2	31	36.8	38.2	31.4	28.7	48.3	47.2	53.7	50	53	52	53	48	46.3	47	48.2	51	38	34	48	47.5
	13	32.4	25.7	24.7	32.45	31.6	37.5	39.5	31.3	29.3	50.8	48	55	50.8	53.6	52.9	54.6	49.1	48	47.7	49	51.6	39.2	34.9	50.7	47.8
	14	32.5	26.4	25.4	33.2	31.7	38.2	40.4	29.7	29.9	52	48.9	53.8	51.7	54.6	52.8	55.7	48.5	49.2	47.9	49.8	53.2	41.8	37.3	52.3	47.8
	15	34.3	26.6	25.4	34.14	32.1	37.9	40.5	31.3	30.1	52.1	50.2	54.3	51.4	54.7	53.4	56.2	49	51.1	48.7	50.2	53.3	42.6	37.7	52.6	47.8
	16	34.3	27.4	25.7	35	32.2	37	40.8	31.3	30.4	53	51.1	56.33	52.3	55.8	55.5	57	52.4	51.3	49.5	51.8	53.2	44.3	39.1	54.1	47.8
	17	34.8	27.8	26.55	35.3	33.8	38.1	41.5	31.1	30.3	54.4	51.6	57	53.3	56.7	56.4	58.4	54	52	50.4	53	53.8	46.2	41.03	54.7	48.6
	18	35.4	27.14	26.65	35.6	33.6	37.5	42.4	30.5	30.5	54.5	52.3	58.3	53.3	56.5	55.9	58.2	54.9	52.2	50.5	53.8	53.7	46.1	41.1	55.1	49.4
	19	35.4	27	27	35.3	33.5	37.6	41.3	31.36	31.18	55.7	53.4	58.6	54.5	56.5	53.5	58.8	55.3	53.7	51.5	53.4	49.2	48.5	40.8	55	49.2
	20	36	26.2	26.9	34.5	34.6	38.3	42			56.3	57	59.3	55.2	56.9	58	60.9	55.8	54.8	54	52.6	52.9	51	43.1	56.7	50.1
	21	36.3	26.9	26.6	36.5	33.4	38.9	43.7	31.9	31.1	56	56	59.1	55.5	57.3	59.2	60.9	57.2	56	53	52.6	53.6	51.7	43.6	57	51.2
	22	37	26.9	26.9	36.2	34.2			31.5	31.04	57.3	57.4	59.8	55.2	57.1	59.2	61.3	56.5	55.6	54.5	53.7	54.7	51.7	44.4	57.1	51.6
	23	33.7	27.2	26.5	35.3	34.1	36.9	42	32.2	32.02	54.8	53.9	56.6	53.8	56.5	57.8	59.5	57.3	53.9	51.6	52.3	54.4	52.6	45.8	54.9	51.2
	24	34.6	27.1	26.8	35	34.4	38.6	43.5	32.5	30.3	53.5	55.5	54.9	54.6	56.9	57.8	58.6	55.6	54.6	51.5	50.6	51.7	49.9	45.6	54.3	50.4
[truncated: 55 more columns]

## Sheet: S. Fig1
	S. Figure 1B			S. Figure 1D			S. Figure 1F
	ANT2 (RQ)			ANT2 (RQ)			ANT2 (RQ)
	STD	HFD		Veh	O:P		Veh	O:P
	1.0133	0.439258		0.995038	0.23962		0.567178	0.202506
	1.06753	0.541002		1.00496	0.147771		0.604497	0.185379
	1.06703	0.437563		1.34222	0.68829		0.760319	0.196533
	1.87426	0.827302		1.05275	0.32776		0.675723	0.137525
	1.40721	0.870944		0.605035	0.097695		0.550966	0.188416
	1.20796	0.732272		1.10756	0.754589		0.494517	0.2239
				0.892441	0.744463

## Sheet: S. Fig3
	S. Figure 3A			S. Figure 3B			S. Figure 3C			S. Figure 3D			S. Figure 3E			S. Figure 3G
	DCFDA (FRI)			Cellular nitrite (ng/μL)			Media nitrite (ng/μL)			Cellular nitrate (ng/μL)			Media nitrate (ng/μL)			3-Nitrotyrosine (RQ)
	WT	ANT2 KO		WT	ANT2 KO		WT	ANT2 KO		WT	ANT2 KO		WT	ANT2 KO		WT	ANT2 KO
	0.894226	0.958796		0.432319	0.394263		0.150893	0.0709749		0.668371	0.634621		0.0075941	0.0785364		9.39048	12.1794
	1.05504	1.0124		0.485598	0.472278		0.0823918	0.0728777		0.594576	0.577122		0.194063	0.2164		10.9647	11.6499
	0.802854	1.06601		0.489403	0.43327		0.0909544	0.107128		0.601029	0.590484		0.0688149	0.0462297		11.3275	12.2884
	0.994126	0.863769		0.523654	0.535071		0.0795376	0.0747805		0.551391	0.483555		0.100748	0.19911		11.0378	10.4502
	1.03128	0.745595		0.535071	0.386651		0.0776347	0.0823918		0.56562	0.637103		0.059054	0.147902		6.69839	6.07264
	1.22247	0.839577		0.550293	0.481792		0.0747805	0.0919058		0.545268	0.55735		0.127303	0.0319603		6.87899	5.92245

## Sheet: S. Fig4
	S. Figure 4B			S. Figure 4C			S. Figure 4D			S. Figure 4F			S. Figure 4H							S. Figure 4I			S. Figure 4J
	DENDRA (gMFI)			Mitochondrial area (μm2)			Mitochondrial length (μm)			TMRM (gMFI)			mRNA RQ							pDRP1/tDRP1 (RQ)			MFN2 (RQ)
	WT	ANT2 KO		RPTCANT2+/+- HFD	RPTCANT2-/-- HFD		RPTCANT2+/+- HFD	RPTCANT2-/-- HFD		WT	ANT2 KO		Drp1		Mfn1		Mfn2			WT	ANT2 KO		WT	ANT2 KO
	35916.2	33178.1		1.33596	0.319908		2.18593	0.840981		18995.2	23423.7		WT	ANT2 KO	WT	ANT2 KO	WT	ANT2 KO		0.964568	0.508241		0.331862	0.869757
	38671	41540.7		0.259228	0.546075		0.849741	1.01334		21120.7	25638.9		1.09	2.46	0.73	1.5	0.87	1.38		0.758416	0.372097		0.927091	1.19041
	33505.6	35639.3		0.247946	0.324559		0.887585	0.431956		23668.6	17968.9		0.62	3.99	0.77	1.57	0.81	1.43		1.27702	0.225196		1.74105	0.531019
		32568.8		0.307545	0.179683		0.804061	1.45844			21911		1.55	2.73	1.67	1.19	1.1	0.9		0.235973	0.967188		0.241538	0.302434
				1.69501	0.406293		0.759275	1.18438					1.39	1.42	0.92	0.7	0.65	0.64		1.23984	2.40233		1.43232	1.93711
				0.492564	0.366157		1.39246	0.578131					0.69	1.26	0.85	0.72	1.23	0.45		1.52419	2.90945		1.69722	2.0795
				0.739879	0.341043		1.29535	0.968229						0.29		0.33		0.3					0.62892	1.18184
				0.218355	0.115453		3.45952	2.5036															1.07332	0.504535
				1.61742	0.405165		2.42009	0.958512															0.926683	0.945717
				0.470993	0.440656		0.72989	0.57644																0.956754
				0.27237	1.03027		1.07772	2.14828
				0.673978	1.11255		0.799003	0.848761
				0.074774	0.482919		0.358563	0.698404
				0.209925	0.273276		1.99159	0.769553
				0.437227	0.300565		0.795721	0.619318
				0.660568	0.182005		1.05895	1.54661
				0.339076	0.643561		1.37922	0.834725
				0.662816	0.639353		1.06615	0.853831
				0.569364	0.869507		1.27323	1.28931
				0.411125	0.198106		1.58248	1.26537
				0.520256	0.282833		2.57004	1.5884
				0.18524	0.664783		2.47751	0.864217
				0.901742	0.18771		1.62866	1.81867
				0.916521	0.587324		1.14881	1.33249
				1.22043	0.232979		1.13552	1.39258
				0.872446	1.60979		1.56378	1.46698
				0.326109	0.517349		1.30586	1.38641
				0.247409	0.656333		0.784183	1.51797
				0.419085	0.172159		1.07364	0.946899
				0.396803	0.315136		1.39425	0.924276
				0.370547	0.545189		1.00068	1.24745
				0.173347	0.580391		1.01639	0.865581
				0.152809	0.325653		0.601594	1.21707
				0.632326	0.226422		0.494378	0.631429
				0.565888	0.544464		1.7486	4.13492
				0.6723	0.479033		1.69141	0.7164
				0.993892	0.40293		1.09405	1.90454
				0.481201	1.11917		1.08027	1.19245
				0.086788	0.406313		0.73921	0.664347
				0.269786	0.317633		0.328229	2.42654
				0.198676	0.514638		0.577807	0.776345
				0.289155	0.356466		0.688203	0.927614
				0.138165	0.943911		0.876628	0.935772
				0.397393	0.28443		0.421253	0.772758
				0.108473	0.495409		0.839314	0.980941
				0.360426	0.413394		0.890303	0.854791
				0.580975	0.290363		0.685389	0.917453
				0.187367	0.353822		0.813538	1.11839
				0.229986	0.759416		0.550419	1.75625
				0.09715	0.557089		1.52851	1.17449
				0.248268	0.515551		1.06858	1.25171
				0.480644	0.794578		0.988552	1.17569
				0.783189	0.348486		0.966082	1.5936
				0.608023	0.801887		0.8188	1.05116
				0.445764	0.25055		0.657541	1.01612
				1.07488	0.197864		0.688944	1.10053
				0.312156	0.387594		0.788008	1.69383
				0.309559	0.63842		0.809701	1.43112
				0.295927	0.362426		0.906084	0.755045
				0.334566	0.323311		1.05895	0.65339
				0.255946	0.260752		0.835274	0.626424
				0.30721	0.301089		0.615011	0.870257
				0.258161	0.503134		0.380044	0.870257
				0.25247	0.490503		0.784559	0.758124
				0.177971	0.523927		0.928907	0.771227
				0.238745	0.272215		0.631806	0.972405
				0.31821	0.452851		0.678361	1.59555
				0.889118	0.273517		1.0043	1.60164
				0.343714	1.63543		1.59468	0.63883
				0.637997	0.695348		1.17425	1.0786
				0.497322	0.335183		0.768832	1.24931
				0.298834	0.515611		0.632124	1.36802
				0.304814	0.40989		0.813884	1.43307
				0.451757	0.599942		0.908732	1.17195
				0.575445	0.356459		0.752581	1.17583
				0.627648	0.629359		1.3374	0.686212
				0.252658	0.326103		0.965414	0.828751
				0.233295	0.447985		1.10604	1.23268
				0.288645	0.369077		0.850309	1.41702
				0.380144	0.208603		1.07375	0.952326
				0.362439	0.411843		2.38793	0.589656
				0.288061	0.67287		0.696154	1.39864
				0.384681	0.646232		0.950505	1.14196
				0.416978	0.190878		1.21284	1.06483
				0.578922	0.183877		0.813488	1.22961
				1.1435	0.148091		0.946642	1.81566
				0.630352	0.06723		2.24478	3.53704
				0.601996	0.304787		1.01487	1.65856
				0.381064	0.322411		1.1313	0.511844
				0.222771	0.340868		0.947563	1.02148
				0.292236	0.445603		1.05797	1.07973
				0.146856	0.27247		0.60542	0.744403
				0.520054	0.286511		0.879823	1.55966
				0.307169	0.480899		0.777029	0.717088
				0.474966	0.557055		0.925621	1.09503
				0.147514	0.84611		0.468532	0.786814
				0.568163	0.3137		1.24568	0.999611
				0.64048	0.64299		1.04791	1.86795
				0.806431	0.607721		1.17223	1.05236
				0.811471	0.221972		0.508723	0.74534
				0.366627	0.860352		0.695537	0.848761
				0.157152	0.223194		0.83373	1.4346
				0.370641	1.27439		0.633482	0.658765
				0.301713	0.23908		1.47468	0.835933
				0.59409	0.256215		1.08082	1.78205
				0.387541	0.717945		1.03818	0.906203
				0.432186	0.429844		1.60539	0.648497
				1.22842	0.290236		1.70454	1.36184
				1.11996	0.47757		0.844989	0.961667
				1.37498	0.384239		1.02168	0.810446
				1.61567	0.332116		0.860119	0.80829
				0.509906	0.30721		1.49295	0.844989
				0.595627	0.805572		2.16956	0.834261
				0.2231	0.597513		1.20449	1.2865
				0.599076	0.120453		2.1081	0.656315
				0.371366	0.508356		0.580334	0.564862
				0.321794	0.176824		1.14312	0.612386
				0.227308	0.228644		0.981014	0.676677
				0.400977	0.503383		0.805912	2.02693
				0.268712	1.38525		0.795721	3.16675
				0.39144	0.493678		1.07525	1.1185
				0.50194	0.321264		0.450539	1.11846
				0.560169	0.90783		0.764209	0.703634
				0.8904	0.578875		0.741005	0.8989
				0.375688	0.359305		1.23134	0.858854
				0.506779	0.250315		1.03685	1.11918
				0.312136	0.298357		1.56934	0.675803
				0.461818	0.36056		0.646507	3.0718
				0.58119	0.956797		0.778272	1.82872
				0.529719	0.96657		1.63844	2.32716
				0.133218	0.511296		0.786081	0.829534
				0.559545	1.12256		1.65207	1.63715
				0.262349	1.11143		1.27437	1.65402
				0.377856	0.660508		1.59776	2.00476
				1.41945	0.399528		1.41571	1.30265
				0.722831	1.30256		1.82101	0.940953
				0.418749	1.48555		2.76514	2.61378
				0.683622	0.493295		1.6928	2.24051
				1.27193	0.772269		0.787326	0.857603
				0.131923	0.352714		1.41811	1.86057
				0.236664	0.42885		0.999678	0.972397
				0.259705	1.59075		1.37806	0.870867
				0.208066	0.474536		2.11216	1.16995
				0.208032	0.675018		0.844267	0.962127
				0.24396	0.736		2.43032	2.39932
				1.06359	1.47236		0.617103	1.11688
				0.262027	1.08629		0.776753	1.48895
				0.272074	0.359104		0.703786	3.42249
				0.520182	0.999054		0.703786	1.37259
				0.155152	0.121916		1.00131	0.712732
				0.433763	0.647118		0.675446	0.857012
				0.35166	0.096432		1.80854	2.18833
				0.411481	0.514839		1.58496	1.13264
				0.887856	0.277692		1.51753	0.362879
				0.272168	0.143608		2.15333	1.01602
				0.100667	0.678944		0.655251	0.699501
				0.410427	0.454281		0.404145	0.498757
				0.159246	0.469959		1.41792	0.388739
				0.211596	0.13852		1.10309	1.01982
				0.743557	0.231583		1.1599	0.885389
				0.297015	0.259195		0.522803	0.463723
				0.397823	0.379661		1.78004	0.535787
				0.252624	0.325351		0.709466	0.787633
				0.33221	0.830063		0.942065	1.47304
				0.271799	0.288035		0.69314	0.755358
				0.304424	0.418917		1.08351	0.674073
				0.229597	0.139514		0.699961	0.801704
				0.733832	0.224429		0.593507	0.586935
				0.253168	0.198515		1.02958	1.66466
				0.35513	0.436596		0.696713	0.668575
				0.249732	0.107466		0.992766	0.832409
				0.349439	0.253852		0.849757	0.58778
				1.15802	0.219422		0.782452	0.957554
				0.653447	0.615513		0.981397	0.535787
				0.444374	0.491033		1.1491	0.913109
				0.215247	0.248832		0.596665	1.04802
				0.155065	0.464059		0.744403	0.542163
				0.162488	0.507806		1.47183	0.744529
				0.42634	0.348311		2.13343	2.28904
				0.310847	0.649024		2.00941	0.680021
				0.282974	0.255161		2.62402	0.615949
				0.379178	0.200536		1.18409	0.922513
				0.153856	1.11757		0.610894	0.990708
				0.340184	0.368795		0.76953	0.809767
				0.280061	0.973442		0.857446	1.15245
				0.248268	0.247899		0.596418	3.11256
				0.407494	0.506074		1.28892	0.989651
				0.924716	0.243617		1.1704	0.509277
				0.492906	0.457804		0.709107	1.35401
				0.218623	0.494342		0.640248	1.04793
				0.183005	0.145333		1.1295	1.32069
				0.17675	0.480221		0.619794	1.92683
				0.157078	0.716905		0.780391	0.705506
				0.4651	0.294793		0.935459	0.838434
				0.370225	0.30578		0.713823	0.735715
				0.232033	0.338371		0.753882	0.758833
				0.214462	0.393984		1.3131	0.451996
				0.265813	0.201703		1.22179	0.587895
				0.617131	0.227228		0.78485	0.77035
				0.139943	0.324391		0.996989	0.654164
				0.386896	0.117111		2.15138	0.866541
				0.309941	0.755899		0.706528	0.682445
				0.280108	0.194254		0.779358	1.09326
				0.461838	0.246356		1.26883	0.673436
				0.385453	0.321512		1.4794	0.616841
				0.449536	0.505457		0.456223	0.969355
				0.1125	0.464053		0.992441	1.19568
				0.592607	0.163629		1.1258	0.904616
				0.569955	0.527236		0.631126	0.544066
				0.278578	0.308988		1.06223	1.07772
				0.370956	0.314183		1.16142	1.27248
				0.200636	0.267242		1.0534	1.88468
				1.25652	0.30176		0.638063	0.493997
				2.51368	0.407836		1.81277	0.730772
				0.263182	0.368413		2.47498	0.720673
				0.783719	0.14485		0.65046	0.838546
				2.49872	0.736188		0.789964	0.770768
				0.91583	0.622487		1.40387	0.73011
				0.255557	0.238443		3.9485	0.746636
				0.292082	0.264141		0.883583	0.468532
				0.467167	0.404132		2.3667	1.60153
				0.327922	0.265839		1.80035	0.648186
				0.367936	0.345734		0.851209	0.886752
				0.382473	0.319284		2.32698	0.803527
				0.823512	0.304679		1.44538	0.618471
				0.379668	0.288276		1.89443	0.648807
				0.223476	0.533847		0.564267	0.759894
				0.878849	0.485221		1.28661	0.731029
				0.186133	0.725375		1.07233	1.20281
				0.750537	0.282041		2.21253	0.673655
				0.999235	1.02097		1.06894	1.20281
				0.833512	0.17128		0.804462	0.659519
				0.34556	0.194455		1.45695	1.05059
				1.09406	0.243819		1.77358	1.4346
				0.401226	0.550283		2.07576	1.42976
				0.975865	0.294813		0.905565	1.11109
				0.455858	0.702992		2.11466	1.23152
				0.688696	0.271081		1.9154	0.702546
				0.589982	0.208073		1.06633	0.624003
				0.482255	0.147742		1.13636	0.475584
				0.198502	0.221858		1.7058	0.532773
				0.718348	0.142601		1.89683	0.481977
				0.244543	0.11952		2.04096	0.449913
				0.172005	0.325928		0.878876	1.19792
				0.36348	0.66234		0.635872	0.838818
				0.875339	0.322223		0.711054	0.672578
				0.436549	1.5394		1.68547	0.786234
				0.132426	0.160293		1.24561	0.940282
				0.150836	0.780377		0.783772	0.565503
				0.60213	0.064297		0.709618	0.825462
				0.232899	0.484409		0.521363	0.616667
				0.11152	0.289867		0.891568	2.24146
				0.329083	0.32515		0.617972	0.289646
				0.14791	0.237201		0.404145	1.23105
				0.420588	0.420374		0.916161	0.668394
				0.229812	0.901984		1.90429	3.72177
				0.133198	0.154689		1.37848	2.34266
				0.257577	0.505081		0.496221	0.604799
				0.554928	0.955502		0.737573	0.449823
				0.143621	0.609842		0.619187	0.510409
				0.123057	0.258732		0.529436	0.853052
				0.080667	0.164481		0.551978	0.842523
				0.688388	0.199435		0.356912	1.07054
				0.114137	0.44969		0.450539	0.631232
				0.115715	0.486409		0.48586	1.16824
				0.171911	0.477167		0.628312	0.505892
				0.217731	0.197522		0.609772	0.583838
				0.141299	0.155957		0.517227	0.577343
				0.231577	0.198005		1.75811	1.10075
				0.627728	0.301881		1.66361	0.659071
				0.118936	0.438663		0.624368	2.00524
				0.190327	0.245027		1.22579	1.26546
				0.265349	0.342506		1.67454	0.528091
				0.114775	0.133608		1.97561	1.45525
				0.714885	0.155803		0.550126	1.17251
				0.480899	0.195388		0.801519	0.915575
				0.142776	0.314834		0.757275	0.954409
				0.191723	0.288806		0.952269	0.581836
				0.479637	0.535558		0.43849	0.500852
				0.27788	0.467207		0.544658	1.21904
				0.541202	0.410286		0.806778	0.692229
				0.297491	0.288189		0.842411	0.800447
				0.939535	0.245275		0.918283	0.55171
				1.17653	0.262591		0.938954	0.432573
				0.622976	0.099976		2.51325	0.961583
				0.468529	0.199301		1.37505	0.65046
				1.2294	1.21837		2.05309	0.735824
				1.30455	0.363681		1.27971	0.709296
				0.418407	0.298968		0.550882	1.0629
				0.17926	0.728201		0.627991	1.1446
				0.1554	0.503014		0.524034	2.02546
				0.210717	0.111184		1.6926	1.11747
				0.339647	0.849721		3.19939	0.41709
				0.853942	0.40789		1.61507	1.77505
				0.922146	0.099808		2.92802	0.790729
				0.114426	0.337539		2.3148	3.53102
				0.150232	0.276471		2.34966	0.99083
				0.673877	0.241758		0.464475	0.15223
				1.99526	0.268457		0.514808	0.888446
				0.460449	0.549612		2.02384	1.29356
				0.579123	1.07161		3.37864	1.10765
				0.512383	0.580613		2.01039	1.02088
				0.982885	0.309028		0.838434	1.18135
				0.599499	0.577163		0.769792	0.890303
				0.419917	0.839465		0.902358	0.957428
				1.97212	0.913112		2.25841	1.65214
				0.215288	0.509483		1.22136	0.660068
				0.296538	0.364446		0.607103	1.35515
				0.310888	0.326358		0.661348	0.751295
				0.248523	0.335318		1.00102	1.10064
				0.184924	0.370715		1.88747	1.76498
				0.362412	0.389326		3.54273	0.673834
				0.840922	0.186273		2.58777	0.648497
				0.71857	0.907655		4.5069	2.34861
				0.567042	0.288967		1.62554	2.82537
				0.267	0.27839		1.04982	0.676697
				1.80266	0.473274		1.0043	1.11505
				1.28697	0.562572		2.25523	1.20725
				0.245369	0.918676		0.650336	2.04663
				0.436743	0.300438		1.72209	0.852831
				0.342432	1.0287		1.48624	0.673575
				1.00019	0.686958		1.00066	1.59681
				0.818727	1.30353		1.64301	2.04496
				1.04784	0.347915		1.10892	3.35881
				0.549813	0.717878		0.724277	1.40973
				0.958804	2.28678		0.82942	1.07589
				0.576042	1.34273		0.718696	2.45887
				0.785585	0.358426		2.29732	1.32391
				0.351063	0.231993		0.673595	1.1269
				1.27867	0.793182		1.44135	1.76052
				0.798122	1.18337		2.5673	5.2544
				0.921756	1.71309		2.14458	3.74362
				0.457234	0.365755		0.897271	4.07002
				0.570304	1.11272		0.873929	1.24783
				0.812445	0.549209		1.33789	2.09125
				0.58464	0.752665		1.14512	1.41591
				0.645621	0.478724		1.21748	1.54965
				0.469335	0.196978		2.24185	2.25945
				0.515584	1.11339		1.29538	0.652315
				0.391843	0.890937		1.53176	2.54301
				0.443408	0.152145		1.08747	1.4486
				0.574935	0.706046		1.26842	0.884251
				0.661333	0.399836		0.910282	1.48662
				0.389279	0.413924		1.37871	0.455546
				0.157924	0.213462		1.0302	1.26345
				0.668145	0.251517		0.955393	2.0475
				0.305955	0.279699		1.10765	1.02232
				0.476785	0.243906		0.858307	0.769949
				0.89336	0.214704		0.497625	0.924213
				0.343439	0.58025		1.01335	1.31198
				0.637641	0.596647		0.740951	0.699961
				0.79184	0.677595		1.15655	0.706433
				1.6002	0.406266		0.819407	0.998805
				0.563955	0.286571		1.36367	1.03841
				0.543686	0.408447		1.28949	1.25937
				0.328646	0.259396		1.07982	1.10529
				0.68177	0.424689		1.20002	0.746833
				0.721066	0.095976		1.04274	1.01982
				0.444227	0.515551		1.62698	1.46789
				0.479362	0.211133		0.789624	1.49141
				0.698482	0.50892		1.21845	1.24432
				0.60207	0.599217		0.825072	1.07519
				0.768907	0.568519		1.4928	0.719778
				0.956301	0.335016		2.75938	0.743031
				1.25489	0.295505		2.16461	0.881804
				1.13441	0.429575		0.639408	0.848128
				0.292994	0.398702		1.99698	0.786507
				0.450677	0.360419		1.61746	0.796058
				0.255584	0.46516		1.28674	1.35973
				0.620634	0.215395		1.3432	0.802574
				2.36604	0.396339		0.648993	1.23731
				0.838788	1.16127		1.26429	0.861102
				0.277309	0.319337		1.31554	1.8998
				0.307364	0.875956		1.48719	1.0222
				0.265316	0.772591		2.15841	2.22572
				0.901085	0.302464		1.15479	1.19735
				0.180246	0.480684		0.789777	0.888174
				2.7801	0.224946		0.810744	0.6266
				0.842063	0.485335		2.41542	1.94879
				0.768678	0.484013		0.669678	0.888431
				0.753503	0.503665		0.66017	0.798835
				0.535733	0.337116		1.13245	0.63545
				0.370674	0.244181		2.21883	0.989027
				0.604734	0.603338		1.69987	1.03141
				0.270766	0.270303		4.33658	1.18473
				0.546082	0.398776		1.89717	0.648911
				0.372084	0.597949		3.47248	1.35323
				0.621641	0.934079		0.967262	0.906084
				0.585076	1.15321		1.03482	1.52203
				0.699791	0.452791		0.772872	0.87649
				0.348164	0.403883		1.36273	0.735094
				0.368869	1.14276		1.63721	0.676756
				0.562324	0.388346		1.05802	0.855425
				0.215221	0.409957		1.52166	0.982613
				0.262262	0.342573		0.907964	1.79566
				0.795612	0.492302		1.52082	0.957428
				0.547404	0.869822		0.997218	0.932369
				0.866835	0.236503		0.55913	1.3468
				0.549894	0.672743		2.05302	0.905358
				0.526679	0.601466		1.43328	1.09433
				0.554142	0.722013		1.29997	1.19707
				0.373091	0.210147		1.45894	0.581235
				0.754396	0.29637		2.04311	0.989325
				0.458046	0.903534		1.30158	0.917333
				0.604728	0.756618		0.752563	1.1617
				0.296592	1.26899		1.1078	1.38854
				0.525799	0.216603		1.74206	0.649738
				0.33162	0.425079		1.00612	0.669036
				0.450891	0.62952		0.624884	1.09596
				0.349801	0.650897		1.41973	1.20424
				0.18973	0.347425		0.725999	0.97339
				0.339378	0.368379		0.710884	2.12608
				0.270195	0.403863		1.235	0.570654
				0.531269	0.317384		1.59816	2.63274
				0.736302	0.732422		1.08533	0.937065
				0.388078	0.71612		0.829177	0.738174
				0.463657	0.607385		1.11573	1.1167
				0.408816	0.297545		1.28049	0.831166
				0.164072	0.367594		0.88601	1.06176
				0.299834	0.661642		1.52639	1.20796
				0.307686	1.36759		1.34301	1.27866
				0.639675	0.289343		0.940225	0.645489
				1.47298	0.239778		0.928907	0.700709
				0.398004	0.118292		0.97339	0.698003
				0.179079	0.307881		1.12436	1.07748
				0.344305	0.847949		0.804178	0.916674
				0.315384	0.248383		0.848112	0.847289
				0.375285	0.705972		0.655906	0.473066
				0.346674	0.411065		1.42814	2.99646
				0.62805	0.422495		1.0156	1.90054
				0.323432	0.792209		0.725111	0.962588
				0.302418	0.317109		0.821207	2.27711
				0.265041	0.280108		0.58826	1.1403
				0.345305	0.95024		2.30581	1.30748
				0.566069	0.589835		1.3366	0.747444
				0.241449	0.687831		0.751742	0.959347
				0.588761	0.744698		1.20122	0.76194
				0.420582	0.263833		1.12983	1.52241
				1.01201	0.457402		1.07008	1.27811
				0.817941	0.859459		1.05151	1.24639
				0.376681	0.71022		1.05797	1.36108
				0.216845	0.38448		1.50581	1.28227
				0.1593	0.552599		0.952199	1.35142
				0.681589	0.795115		0.648497	1.25796
				0.176904	0.51292		0.912873	1.33006
				0.319787	0.857439		0.855942	1.16802
				0.31776	0.901319		0.644094	0.989095
				0.937488	0.261732		0.756636	0.769984
				0.222617	0.352285		1.70809	1.15563
				0.131111	0.33964		2.49348	2.08084
				0.194005	0.263067		0.713823	0.950802
				0.274652	0.677058		2.66605	0.730643
				0.393313	0.459254		0.44722	1.09223
				0.275746	1.46538		1.65962	0.892155
				0.219724	0.17534		0.633418	1.92528
				0.575217	0.906004		0.769356	2.30242
				0.371017	0.240953		0.652953	1.31264
				0.409984	1.73413		1.50928	2.99724
				0.25145	1.29667		0.800447	2.70717
				0.500376	1.75234		0.829598	0.793694
				0.290833	0.856325		1.04978	1.28832
				0.206475	0.580485		1.02041	0.739046
				1.63203	1.41155		0.910812	1.81582
				1.13761	2.91068		0.906581	0.562003
				0.294894	1.50032		0.586935	0.750491
				0.687878	0.572076		0.570795	1.56064
				0.673414	0.304337		0.698022	2.15873
				0.57225	1.0314		0.688652	1.33668
				0.26437	0.544384		1.338	1.0826
				0.243637	0.357909		3.37812	1.20052
				0.15342	0.316297		2.58073	2.95175
				0.584499	0.413629		2.46789	1.06972
				0.789424	0.228986		0.949078	0.809352
				0.768631	0.385688		2.25329	0.792001
				0.544216	1.04279		1.00068	0.681362
				0.189757	0.712234		0.703481	1.54201
				0.314089	0.382742		1.7811	2.86193
				1.55433	0.208428		1.66733	0.48167
				0.834197	0.382178		2.09964	0.67929
				0.862251	2.05278		0.916205	4.063
				0.360278	0.151628		1.774	0.888446
				0.393641	0.269417		0.871607	0.653939
				0.346707	0.171266		0.595855	2.57325
				0.196515	0.625581		1.08736	1.37789
				0.364258	1.35365		1.34816	2.76564
				0.966288	1.10647		0.90078	1.68031
				1.12857	0.548035		1.91615	3.08775
				0.62256	0.220798		0.91205	2.98064
				1.16337	0.863513		3.17281	2.26351
				0.340512	0.887245		1.61366	1.13292
				0.352278	0.492986		1.58959	1.22009
				2.68202	0.408253		1.21329	1.11259
				1.54128	0.445334		1.11171	0.891387
				0.622782	0.33617		1.08869	1.06111
				0.774115	0.176971		0.932139	0.660312
				0.594667	0.433609		0.932139	0.695537
				0.531665	0.272685		3.28215	1.92566
				0.373869	0.628816		5.47551	1.84822
				0.431649	1.41275		1.00514	1.9269
				0.960892	0.779612		1.01639	0.866541
				0.620889	0.282048		1.40621	3.2592
				0.509094	0.382373		1.25232	0.77556
				0.646306	1.00576		1.15935	1.42343
				0.387487	0.781263		2.70513	1.95455
				0.565062	0.48055		1.57101	0.723462
				0.70275	0.364124		1.73916	1.0826
				0.724134	0.294847		1.31689	1.22589
				0.540766	0.185884		0.937137	0.982573
				1.00352	0.922602		1.07533	0.996181
				0.37695	0.38689		1.18844	1.04767
				0.370171	0.428441		0.846512	0.710922
				0.752201	0.431334		1.32218	1.79617
				0.17579	0.617661		1.30945	1.47431
				0.502027	0.351271		1.29714	0.982504
				1.18082	0.582908		0.730735	2.13183
				0.219086	0.301317		1.15678	1.19151
				0.471758	0.832036		0.727606	0.629016
				0.526759	0.465677		2.29838	1.37661
				0.573411	0.196884		1.22294	1.21116
				0.53586	0.374044		0.725463	1.66128
				0.253832	0.477724		2.05404	1.55207
				0.356077	0.540102		0.532268	0.940582
				0.369345	0.554512		0.733998	0.612583
				0.461113	0.176964		1.88728	1.10648
				0.177072	0.393339		0.713033	1.32968
				0.800149	0.120037		1.39886	0.637643
				0.24296	0.542337		1.81939	0.428175
				0.487376	0.54686		1.20114	1.14509
				0.217549	1.39027		0.747983	1.75571
				0.15146	0.688596		0.897824	1.02094
				0.242376	0.848076		0.930294	1.01312
				0.345358	1.11497		0.781078	1.27697
				0.473207	0.353365		0.930409	0.98541
				0.318908	0.893386		0.878464	1.14437
				0.298706	0.931126		0.575573	1.62309
				0.364245	0.245819		1.73949	1.53565
				0.531195	0.386279		0.916454	1.54777
				0.295062	1.08263		1.15423	1.66143
				0.870527	0.524417		0.795248	2.2382
				0.83615	0.395883		0.938225	0.968579
				0.29827	0.583089		0.860821	0.853429
				0.513463	0.296021		0.751581	1.18126
				1.06995	0.637359		1.45078	2.18902
				0.674837	0.349976		0.573236	0.794843
				0.582063	0.379829		0.946642	0.78101
				0.399568	0.261282		1.89596	0.539756
				0.479671	0.351775		0.820716	0.980073
				0.353761	0.174548		2.00365	0.689898
				0.387057	0.960422		2.48199	1.19895
				0.879923	0.152964		1.29282	0.882352
				1.25487	1.01299		1.14706	0.456488
				0.537726	0.568337		1.29891	0.634689
				0.305136	0.959992		0.927591	1.68095
				0.601815	0.52886		1.10382	1.32559
				0.568358	0.609036		0.999611	1.96646
				0.11754	0.460556		1.07699	0.703481
				0.286585	0.497047		0.998065	1.20326
				0.493805	0.280565		1.71731	1.89547
				0.651165	0.771054		2.0439	1.09974
				0.21463	1.49938		1.17469	1.10892
				0.332485	0.356573		0.907624	1.07349
				0.891024	0.569123		0.767259	0.863794
				0.288256	0.57325		0.728933	2.31036
				0.641547	0.285847		2.35975	1.24978
				0.566633	0.080747		0.739482	1.06556
				0.33566	1.21057		0.948201	3.19007
				0.348231	0.656622		1.7194	1.62685
				0.416353	0.859023		0.694726	1.29335
				0.280497	0.690522		1.40533	1.72676
				0.782726	0.840996		0.637643	2.80653
				0.467429	0.524162		0.727624	0.666785
				0.322599			0.738955
				0.323707			2.72982
				0.330506			0.449555
				1.56224			0.742941
				0.280934			1.03471
				0.167125			0.877959
				0.173756			1.16188
				0.274088			0.927447

[truncated: 6 more sheets: S. Fig5, S. Fig6, S. Fig7, S. Fig8, S. Fig9, S. Fig]
